# Supplementary material for: Work honored by Nobel prizes clusters heavily in a few scientific fields
Source: PLoS One. 2020 Jul 29;15(7):e0234612. doi: 10.1371/journal.pone.0234612 (PMC7390258; doi:10.1371/journal.pone.0234612)
Supplement: S2 Table — (XLSX) [file pone.0234612.s002.xlsx]

## Sheet: Sheet1
Nobel paper	Field	Source	Vol	Page	More cited Scopus-indexed items	#Phys	#Comp	#Chem	#Eng	#Earth	#Bio	#InfDis	#Med	#Brain	#Health	#Soc	#Hum	More cited items, all	#Phys	#Comp	#Chem	#Eng	#Earth	#Bio	#InfDis	#Med	#Brain	#Health	#Soc	#Hum
C1995a	Earth Science	Science	250	1669	635	52	51	74	18	18	83	34	164	61	32	48	0	1194	108	122	130	72	32	124	40	170	81	59	253	3
C1995b	Chemistry	Nature	249	810	96	13	15	10	5	2	10	0	10	9	10	12	0	230	32	29	16	21	5	23	0	13	12	11	63	5
C1996a	Physics	Nature	318	162	18	1	2	5	0	0	1	1	5	1	0	2	0	36	3	6	8	0	0	3	1	5	2	1	7	0
C1996b	Physics	Science	242	1017	19156	1506	940	1673	1093	928	2003	1091	5107	2330	1355	1123	7	26883	2435	1648	2268	1670	1259	2926	1193	5274	2596	1653	3742	218
C1997a	Biology	Biochimica et Biophysica Acta - Bioenergetics	1140	215	2863	211	180	279	98	86	313	176	885	327	157	151	0	4347	372	410	389	220	119	416	200	922	380	229	674	16
C1997b	Medicine	EMBO Journal	1	945	69	9	9	5	2	4	11	0	13	9	3	4	0	156	25	18	10	10	6	17	0	14	15	10	31	0
C1997c	Biology	Biochim. Biophys. Acta	23	394	0	0	0	0	0	0	0	0	0	0	0	0	0	454	93	33	44	57	9	36	7	19	18	14	116	8
C1998a	Chemistry	Theoretica Chimica Acta	28	213	8	0	2	1	0	0	1	0	2	0	0	2	0	16	1	4	1	1	0	1	1	2	0	0	5	0
C1998b	Physics	Physical Review	140	0	1	0	1	0	0	0	0	0	0	0	0	0	0	1	0	1	0	0	0	0	0	0	0	0	0	0
C1999	Chemistry	Science	242	1645	5768	492	391	526	291	271	609	298	1397	707	370	414	2	8847	857	735	771	528	403	913	337	1461	810	496	1465	71
C2000a	Physics	Physical Review Letters	39	1098	143	15	16	15	8	6	17	2	18	19	8	19	0	360	50	41	28	21	13	30	3	18	28	22	104	2
C2000b	Chemistry	Journal of the Chemical Society, Chemical Communications		578	415	63	45	39	32	14	37	11	52	53	27	42	0	932	146	89	81	77	35	83	18	56	69	53	215	10
C2001a	Chemistry	Accounts of Chemical Research	16	106	1717	220	123	170	152	98	156	63	291	179	123	140	2	3002	428	229	269	272	134	278	67	307	230	176	587	25
C2001b	Chemistry	Journal of the American Chemical Society	102	5974	208	27	25	17	21	13	25	3	26	19	11	20	1	461	68	56	35	36	15	43	4	28	27	24	118	7
C2001c	Chemistry	Journal of the American Chemical Society	102	7932	806	123	74	91	69	51	80	17	123	64	38	74	2	1625	262	156	144	135	72	159	27	131	92	75	352	20
C2002a	Chemistry	Rapid Commun. Mass Spectrom.	2	151	261	24	22	25	16	12	39	6	48	32	13	24	0	530	62	64	53	39	19	60	11	51	43	19	104	5
C2002b	Brain Science	Proceedings of the National Academy of Sciences of the United States of America	94	12366	983	103	92	120	20	19	86	60	289	79	33	82	0	1465	139	195	169	71	32	118	68	306	95	60	211	1
C2002c	Engineering	Science	246	64	60	5	9	12	2	2	7	1	7	4	3	8	0	136	10	20	27	5	2	16	6	8	5	8	29	0
C2003a	Medicine	Science	256	385	1063	80	75	124	32	24	117	53	319	116	59	63	1	1794	166	181	179	101	38	161	64	332	149	89	329	5
C2003b	Infectious Disease	Science	280	69	108	13	17	19	3	0	14	8	23	4	2	5	0	179	17	39	29	11	1	18	8	25	7	9	15	0
C2004a	Biology	Journal of Biological Chemistry	258	8206	1344	184	97	139	119	78	119	45	220	142	91	108	2	2444	371	189	220	221	106	220	49	234	184	138	491	21
C2004b	Medicine	Proceedings of the National Academy of Sciences of the United States of America	77	1783	2977	392	207	351	245	206	261	79	527	293	196	217	3	5286	726	404	519	446	294	537	107	562	374	289	963	65
C2005a	Chemistry	Angewandte Chemie (International Edition in English)	34	2698	23354	1670	1253	2007	739	684	2306	1568	7781	2632	1193	1514	7	28497	2135	1993	2411	1170	834	2661	1658	7939	2812	1505	3300	79
C2005b	Chemistry	Angewandte Chemie (International Edition in English)	34	2039	1368	129	111	149	33	34	124	76	448	116	68	80	0	2136	184	268	214	114	47	172	90	469	137	118	318	5
C2005c	Chemistry	Journal of the American Chemical Society	112	3875	1316	101	101	140	51	39	146	69	364	150	65	89	1	2339	207	226	232	141	66	223	82	384	184	116	465	13
C2006	Biology	Science	184	868	439	71	50	43	46	14	48	13	46	47	28	33	0	932	145	106	71	92	36	97	13	57	66	45	188	16
C2007	Physics	Physical Review Letters	65	3013	4878	387	306	447	210	195	480	320	1387	586	270	289	1	7405	635	600	644	426	267	696	356	1437	676	397	1227	44
C2008a	Biology	Journal of cellular and comparative physiology	59	223	87	22	2	14	13	3	8	1	12	5	3	4	0	270	52	17	22	31	5	20	3	15	9	14	77	5
C2008b	Biology	Science	263	802	95	9	13	16	1	3	12	2	19	9	6	5	0	197	16	37	24	6	5	24	3	21	12	18	31	0
C2008c	Biology	Nature	373	663	1315	125	107	144	32	31	118	74	433	112	62	77	0	2063	179	262	207	111	43	164	87	454	133	109	310	4
C2009a	Biology	Nature	407	327	1306	112	134	164	44	19	138	65	383	106	50	91	0	1814	148	274	200	89	32	173	70	407	118	95	206	2
C2009b	Biology	Science	289	905	464	43	65	52	19	4	58	14	137	32	15	25	0	690	57	134	68	36	8	78	17	142	38	38	73	1
C2009c	Biology	Cell	102	615	5602	452	436	576	165	120	559	348	1698	563	237	447	1	7095	559	794	696	306	154	645	363	1761	600	335	868	13
C2010a	Chemistry	Tetrahedron Letters	20	3437	359	44	40	30	29	22	36	10	48	33	25	41	1	804	118	80	65	70	32	75	15	53	45	46	195	10
C2010b	Chemistry	Journal of Organic Chemistry	42	1821	696	111	69	74	53	29	60	19	100	75	36	70	0	1459	234	133	137	127	66	125	29	108	101	66	315	18
C2010c	Chemistry	Journal of Organic Chemistry	37	2320	116	11	16	23	7	3	11	5	15	9	3	13	0	324	51	38	35	18	12	32	7	18	15	10	85	3
C2011	Physics	Physical Review Letters	53	1951	70	7	7	13	2	4	13	1	8	7	3	5	0	170	22	20	20	9	7	21	1	9	11	9	40	1
C2012a	Medicine	Journal of Biological Chemistry	255	7108	685	101	61	73	63	46	71	14	107	52	32	64	1	1399	226	134	121	123	64	138	22	114	76	64	301	16
C2012b	Biology	Nature	450	383	968	89	84	156	38	16	115	25	332	44	28	41	0	1104	94	110	165	49	23	124	28	342	48	42	79	0
C2013a	Chemistry	J. Comput. Chem.	11	700	509	39	47	64	15	16	64	24	128	51	22	39	0	1005	89	114	113	63	27	97	30	133	68	47	221	3
C2013b	Chemistry	Journal of Molecular Biology	103	227	64	6	6	10	6	3	7	1	5	7	4	9	0	152	22	17	16	15	6	11	1	5	10	8	40	1
C2014a	Computer Science	Science	313	1642	157	20	19	22	3	2	20	6	52	4	5	4	0	200	23	32	25	5	2	23	6	55	5	6	18	0
C2014b	Computer Science	Optics Letters	19	780	464	44	42	49	7	12	48	16	152	47	27	20	0	836	77	120	76	39	16	73	22	163	56	52	142	0
C2014c	Biology	Nature	388	355	3411	289	263	350	87	85	314	222	1089	306	129	277	0	4613	404	483	455	216	115	404	239	1120	350	199	620	8
C2015a	Biology	Nature	362	709	184	19	22	21	7	2	22	4	43	22	12	10	0	322	31	52	32	16	4	32	9	44	27	22	53	0
C2015b	Biology	Journal of Bacteriology	137	692	13972	1568	719	1663	1343	808	1175	542	2813	1575	1049	706	11	22330	2813	1256	2333	2041	1306	2492	638	2977	1832	1368	2993	280
C2015c	Medicine	Cell	75	1227	3081	226	192	298	105	96	338	192	954	354	164	162	0	4642	396	428	410	232	131	447	216	994	411	241	719	17
C2016a	Chemistry	Angewandte Chemie - International Edition	39	3349	845	75	99	110	30	11	94	37	239	70	31	49	0	1232	100	206	134	60	21	124	42	254	80	69	141	1
C2016b	Chemistry	Nature	401	152	3399	305	284	364	102	68	312	197	1037	314	149	267	0	4479	392	533	450	212	96	382	205	1072	340	215	575	6
C2016c	Chemistry	Chemical Reviews	87	795	2673	254	194	254	144	137	283	115	595	298	171	225	3	4427	455	380	388	293	209	443	135	626	361	240	857	40
C2017a	Biology	Ultramicroscopy	6	187	2821	350	194	310	251	185	253	78	495	289	203	211	2	4995	676	377	472	443	268	487	107	521	364	282	936	61
C2017b	Biology	Journal of Molecular Biology	213	899	511	39	47	65	15	16	64	24	128	51	22	40	0	1008	89	114	115	63	27	97	30	133	68	47	222	3
C2017c	Biology	Quarterly Reviews of Biophysics	21	129	611	45	59	63	31	28	73	22	128	71	33	58	0	1148	110	130	121	81	43	109	32	134	90	50	237	11
M1995a	Medicine	Nature	276	565	150	14	17	14	13	9	17	4	15	16	9	21	1	381	50	43	25	27	16	36	5	16	23	25	112	3
M1995b	Medicine	Nature	287	795	149	20	18	13	15	7	17	1	21	13	9	14	1	325	47	39	26	26	8	27	2	23	20	16	88	3
M1996	Infectious Disease	Nature	248	701	469	74	52	44	48	17	53	13	55	48	31	34	0	1004	156	110	76	97	41	105	13	68	67	50	202	19
M1997	Infectious Disease	Science	216	136	75	9	10	5	3	4	11	0	16	10	3	4	0	166	26	19	10	11	6	17	0	17	16	10	34	0
M1998a	Medicine	Nature	288	373	19	2	2	2	4	0	2	0	3	2	0	2	0	54	6	6	6	5	0	2	1	3	4	2	19	0
M1998b	Medicine	Circulation Research	61	866	1816	164	146	177	89	94	191	82	381	192	129	170	1	3150	325	292	283	209	145	299	98	402	243	185	640	29
M1998c	Medicine	Proceedings of the National Academy of Sciences of the United States of America	74	3203	471	71	48	47	35	18	42	13	59	61	29	48	0	1050	162	97	97	85	42	93	20	65	82	56	241	10
M1999	Biology	Journal of Cell Biology	67	835	776	135	83	77	75	22	80	18	104	69	54	59	0	1537	266	161	143	154	52	145	25	121	97	83	264	26
M2000a	Brain Science	Acta pharmacologica et toxicologica	20	140	174	44	5	33	24	2	13	3	24	10	8	8	0	529	125	29	57	66	11	43	6	30	21	18	118	5
M2000b	Brain Science	Science	259	780	2132	160	148	214	74	64	241	113	658	242	121	97	0	3344	290	340	302	174	95	322	133	684	288	179	524	13
M2000c	Brain Science	Science	218	433	2144	278	148	219	183	125	217	73	370	206	138	184	3	3774	537	272	341	321	179	373	83	394	280	199	756	38
M2001a	Medicine	Science	246	629	329	31	32	48	13	10	39	13	61	35	14	33	0	688	69	85	87	42	17	63	19	64	43	31	165	3
M2001b	Medicine	Cell	33	389	1273	173	95	126	112	76	112	43	209	138	84	103	2	2324	351	186	205	213	100	206	47	223	179	130	465	19
M2001c	Medicine	Nature	342	39	3930	320	270	359	164	181	413	224	1026	473	233	265	2	6197	567	539	539	347	254	610	257	1069	547	340	1082	46
M2002a	Medicine	Genetics	77	71	7	0	1	2	0	0	1	0	0	1	0	2	0	21	2	5	2	1	0	3	0	0	2	0	6	0
M2002b	Medicine	Developmental Biology	56	110	126	13	15	14	7	4	14	2	15	17	7	18	0	326	45	39	27	20	9	25	3	15	25	19	97	2
M2003a	Brain Science	Nature	242	190	151	24	18	20	12	6	14	2	15	12	11	17	0	393	61	44	35	33	17	33	4	20	20	18	106	2
M2003b	Brain Science	Journal of Physics C: Solid State Physics	10	0	380	55	42	36	29	13	36	11	49	44	25	40	0	864	136	85	76	69	34	77	18	53	58	50	199	9
M2004	Brain Science	Cell	65	175	203	20	18	29	7	2	25	10	47	18	10	17	0	426	47	47	50	25	6	36	14	49	27	21	104	0
M2005	Medicine	Lancet	1	1311	79	11	7	15	2	4	13	1	9	7	4	6	0	182	27	21	22	9	7	21	1	10	12	10	41	1
M2006	Infectious Disease	Nature	391	806	29	5	2	4	1	0	7	1	4	1	1	3	0	58	6	12	6	4	1	8	1	6	2	4	8	0
M2007a	Medicine	Nature	292	154	31	3	2	3	4	0	5	0	8	4	0	2	0	74	9	8	7	7	0	6	1	9	6	1	20	0
M2007b	Biology	Cell	44	419	8393	779	520	834	559	422	789	363	1967	977	578	601	4	12713	1312	896	1151	903	622	1258	413	2053	1139	759	2087	120
M2007c	Biology	Nature	317	230	3468	390	253	383	243	185	299	128	711	379	230	265	2	5671	689	458	546	441	266	518	145	739	440	322	1046	61
M2008a	Medicine	Proceedings of the National Academy of Sciences of the United States of America	80	3812	1006	137	80	105	86	64	95	33	159	103	61	81	2	1860	276	161	174	172	83	165	37	170	142	95	371	14
M2008b	Infectious Disease	Science	220	868	141	23	16	14	7	4	15	3	21	17	8	13	0	307	46	33	26	26	9	29	4	23	27	18	65	1
M2009a	Medicine	Cell	57	633	2582	218	190	251	109	105	274	133	640	319	157	186	0	4280	405	394	395	246	155	416	158	673	370	241	798	29
M2009b	Medicine	Nature	345	458	107	8	13	19	3	2	16	5	20	9	5	7	0	240	23	33	36	12	2	28	10	22	13	10	51	0
M2009c	Medicine	Cell	43	405	180	29	21	21	10	6	23	2	22	11	12	23	0	404	57	47	35	33	14	38	4	23	20	23	104	6
M2010	Medicine	Lancet	2	366	299	34	28	26	24	19	34	9	38	29	20	37	1	671	98	62	49	52	33	68	13	43	38	42	166	7
M2011a	Infectious Disease	Science	282	2085	85	12	14	15	2	0	12	3	19	2	1	5	0	146	15	34	20	9	1	16	3	21	5	7	15	0
M2011b	Biology	Cell	86	973	424	33	40	60	3	11	43	26	135	32	13	28	0	734	53	110	92	37	16	61	32	147	42	36	108	0
M2011c	Infectious Disease	Journal of Experimental Medicine	137	1142	180	28	21	21	16	6	19	3	19	15	12	20	0	471	71	52	37	44	23	43	5	24	24	20	126	2
M2012a	Medicine	Cell	126	663	7	1	1	1	0	0	2	0	2	0	0	0	0	10	1	3	1	0	0	2	0	2	0	0	1	0
M2012b	Medicine	Journal of embryology and experimental morphology	10	622	283	80	6	54	32	7	20	4	36	22	11	11	0	844	180	51	108	99	21	61	12	45	39	37	171	20
M2013a	Brain Science	Nature	362	318	425	37	36	43	12	10	52	12	123	52	25	23	0	764	74	98	68	41	16	75	20	130	65	41	135	1
M2013b	Brain Science	Cell	79	717	2131	167	152	215	64	46	223	119	713	208	122	102	0	3257	268	344	299	168	76	301	138	741	241	188	484	9
M2013c	Infectious Disease	Cell	21	205	537	71	49	53	46	39	59	8	86	44	28	53	1	1117	173	110	89	98	57	110	14	90	61	48	254	13
M2014a	Brain Science	Science	305	1258	8109	557	690	995	298	173	902	439	2503	698	407	443	4	9326	635	970	1076	400	198	971	455	2551	734	495	830	11
M2014b	Brain Science	Nature	436	801	1392	97	141	174	49	23	155	67	477	82	65	62	0	1634	110	200	189	67	25	177	71	492	86	83	134	0
M2014c	Brain Science	Brain Research	34	171	40	4	7	11	2	1	4	0	5	4	0	2	0	113	24	11	14	6	4	13	4	6	6	3	21	1
M2015a	Chemistry	Acta Pharmaceutica Sinica	16	366	88383	7670	3016	10571	7282	4935	9538	4476	21419	9017	7089	3282	88	128049	12861	4767	14126	10251	7747	17835	5179	22296	10181	8355	13139	1304
M2015b	Infectious Disease	Nature Biotechnology	21	526	4781	327	437	560	152	103	553	262	1522	359	223	280	3	5640	386	660	619	223	122	601	273	1556	384	287	524	5
M2015c	Biology	Antimicrobial Agents and Chemotherapy	15	372	9315	1064	522	1090	876	561	771	340	1826	1065	687	506	7	15275	1959	936	1554	1371	882	1636	411	1945	1260	921	2204	196
M2016	Medicine	Molecular Biology of the Cell	15	1101	1545	107	158	184	37	26	177	89	511	98	76	82	0	1841	127	236	204	63	32	196	93	526	104	94	166	0
M2017a	Brain Science	Cell	93	805	15606	1123	958	1368	502	420	1555	935	5112	1697	785	1148	3	18902	1367	1604	1621	813	503	1764	974	5200	1810	981	2222	42
M2017b	Brain Science	Nature	343	536	3437	272	229	334	150	122	348	198	968	412	196	207	1	5428	474	473	495	322	175	512	224	1007	480	293	940	33
M2017c	Brain Science	Cell	94	83	9720	730	659	902	297	239	977	574	3178	994	434	736	0	12041	903	1136	1082	521	303	1134	596	3239	1078	563	1464	21
P1995a	Physics	Phys. Rev.	117	159	1795	326	25	345	145	45	147	71	369	163	111	43	5	13396	2156	550	1574	1672	698	1420	308	1286	712	757	1980	281
P1995b	Physics	Physical Review Letters	35	1489	4839	714	318	571	548	196	426	146	861	487	330	240	2	8322	1341	576	888	855	412	852	191	939	588	458	1110	112
P1996	Physics	Physical Review Letters	28	885	3694	586	255	478	412	118	316	107	635	370	253	162	2	7229	1199	491	778	777	368	685	133	704	466	355	1172	101
P1997a	Computer Science	Optics Letters	11	288	61	9	7	12	1	1	9	1	11	2	2	6	0	141	19	16	21	9	3	14	1	11	9	5	33	0
P1997b	Physics	J. Opt. Soc. Am. B	6	2023	2295	196	174	231	96	93	243	112	564	282	137	167	0	3834	365	360	364	223	139	369	136	595	328	210	718	27
P1997c	Physics	Physical Review Letters	48	596	4225	514	261	443	375	264	396	143	773	422	324	306	4	6993	922	454	652	603	361	715	167	819	536	424	1258	81
P1998a	Physics	Physical Review Letters	50	1395	104	13	15	9	4	4	12	2	16	15	7	7	0	240	33	29	19	19	8	24	2	18	23	16	48	1
P1998b	Physics	Physical Review Letters	48	1559	176	28	20	15	10	8	19	3	29	22	8	14	0	374	60	37	28	27	14	33	4	32	35	21	82	1
P1999	Physics	Nuclear Physics, Section B	44	189	91	9	13	19	6	1	10	1	11	8	2	11	0	254	42	30	24	15	7	27	3	11	13	8	72	2
P2000a	Physics	Electronics Letters	30	1416	4915	362	287	472	148	132	483	324	1655	529	264	259	0	7034	562	626	634	329	180	628	353	1710	604	397	989	22
P2000b	Computer Science	Proceedings of the IEEE	70	13	5336	627	316	553	475	337	504	191	1006	538	403	382	4	8670	1114	544	804	744	464	916	221	1063	668	524	1503	104
P2000c	Computer Science	IEEE Trans. Electron Devices	23	648	10381	1352	553	1223	1106	464	928	382	2057	1082	759	462	13	17126	2410	995	1828	1690	1063	1840	462	2188	1267	1012	2134	236
P2001a	Physics	Physical Review Letters	85	1795	5579	450	433	573	165	119	555	347	1695	562	235	444	1	7065	557	790	692	306	153	640	362	1757	599	333	862	13
P2001b	Physics	Science	269	198	74	8	8	17	1	2	10	2	14	4	5	3	0	177	16	34	24	10	3	17	3	16	8	17	29	0
P2001c	Physics	Physical Review Letters	75	3969	122	13	16	23	2	3	15	5	30	6	5	4	0	265	24	51	34	14	5	26	7	33	11	18	42	0
P2002a	Physics	Physical Review Letters	20	1205	440	87	30	55	43	11	35	14	58	60	18	29	0	1185	216	106	108	145	45	78	22	64	86	46	247	22
P2002b	Physics	Physical Review Letters	81	1562	272	31	36	35	5	5	30	14	70	19	8	19	0	404	37	74	48	21	10	42	14	72	25	18	43	0
P2002c	Physics	Physical Review Letters	9	439	387	106	8	71	46	9	27	6	49	37	13	15	0	1150	235	77	138	156	36	75	16	65	57	45	227	23
P2003a	Physics	Zh. Eksp. Teor. Fiz.	20	1064	0	0	0	0	0	0	0	0	0	0	0	0	0	70	8	10	7	8	0	7	0	2	5	2	19	2
P2003b	Physics	Reviews of Modern Physics	47	331	430	81	51	36	40	13	40	13	46	44	27	39	0	897	150	107	76	88	30	77	16	56	64	42	179	12
P2003c	Physics	Sov. Phys. JETP	5	1174	0	0	0	0	0	0	0	0	0	0	0	0	0	156	29	12	12	15	1	16	1	8	10	3	45	4
P2004a	Physics	Physical Review Letters	30	1343	144	21	18	20	11	6	14	2	14	12	10	16	0	373	55	44	34	31	17	31	4	19	20	17	99	2
P2004b	Physics	Physical Review Letters	30	1346	147	22	18	20	11	6	14	2	14	12	11	17	0	379	57	44	34	32	17	31	4	19	20	18	101	2
P2005a	Physics	Physical Review	131	2766	28	2	2	9	4	0	4	0	3	2	2	0	0	86	12	6	10	8	2	8	1	4	4	3	26	2
P2005b	Computer Science	Science	288	635	824	75	95	108	29	9	93	36	234	68	30	47	0	1204	99	202	132	59	19	122	41	248	78	67	136	1
P2005c	Computer Science	Physical Review Letters	84	5102	4296	359	359	458	134	90	420	258	1294	409	181	333	1	5502	443	658	554	251	115	490	269	1344	438	264	668	7
P2006a	Physics	Astrophysical Journal Letters	396	0	807	56	61	94	20	18	94	37	244	89	44	50	0	1396	125	152	137	78	30	128	46	253	117	70	258	2
P2006b	Physics	Astrophysical Journal Letters	420	439	11098	781	571	946	366	347	1118	782	3762	1327	581	516	1	14968	1151	1103	1237	678	453	1389	832	3886	1458	804	1928	49
P2007a	Physics	Physical Review Letters	61	2472	47	4	6	7	2	2	7	0	7	4	3	5	0	97	11	14	15	6	2	15	3	8	5	3	15	0
P2007b	Physics	Physical Review Letters	57	2442	375	43	44	38	19	12	45	7	63	38	25	41	0	765	95	85	70	66	25	66	12	68	56	41	169	12
P2008a	Physics	Prog. Theor. Phys.	49	652	33	2	5	5	2	0	5	0	7	2	2	3	0	85	8	13	8	6	1	11	2	7	6	2	21	0
P2008b	Physics	Physical Review	122	345	13	2	0	1	4	1	1	0	2	2	0	0	0	74	10	4	3	10	1	5	0	3	6	2	27	3
P2009a	Computer Science	Proc. IEE	113	1151	763	147	32	102	78	14	61	26	109	106	48	39	1	2066	395	150	208	272	73	151	39	130	143	93	386	26
P2009b	Physics	Bell Syst Tech J	49	587	1433	293	105	182	146	47	103	46	198	151	88	73	1	3084	576	242	329	334	121	256	57	223	200	145	561	40
P2010a	Physics	Proceedings of the National Academy of Sciences of the United States of America	102	10451	68	6	12	8	0	0	16	3	18	0	3	2	0	87	7	19	11	0	0	19	3	18	0	4	6	0
P2010b	Physics	Science	306	666	0	0	0	0	0	0	0	0	0	0	0	0	0	0	0	0	0	0	0	0	0	0	0	0	0	0
P2011a	Physics	Astronomical Journal	116	1009	31	5	3	4	1	0	7	2	4	1	1	3	0	60	6	13	6	4	1	8	2	6	2	4	8	0
P2011b	Physics	Astrophysical Journal Letters	517	565	32	7	2	2	1	0	7	2	7	1	2	1	0	63	8	13	3	4	1	8	2	8	2	8	6	0
P2012a	Physics	Physical Review Letters	77	4887	1702	145	151	192	35	41	150	101	558	136	66	127	0	2504	200	308	265	123	57	203	115	584	163	117	364	5
P2012b	Physics	Physical Review Letters	75	4714	1739	153	136	181	45	40	172	102	574	148	83	105	0	2653	225	319	254	141	57	232	118	599	174	138	388	8
P2013a	Physics	Physical Review Letters	13	321	63	14	3	13	9	0	6	0	6	6	3	3	0	191	41	12	24	29	3	14	1	7	8	5	42	5
P2013b	Physics	Physical Review Letters	13	508	64	15	3	13	9	0	6	0	6	6	3	3	0	193	43	12	24	29	3	14	1	7	8	5	42	5
P2014a	Physics	Applied Physics Letters	48	353	331	38	39	33	18	11	40	5	55	33	23	36	0	685	84	77	61	58	23	58	9	59	51	38	157	10
P2014b	Physics	Jpn. J. Appl. Phys.	28	2112	668	55	59	82	22	25	76	28	152	75	35	59	0	1276	123	135	142	76	39	123	38	160	90	70	275	5
P2014c	Physics	Applied Physics Letters	64	1687	251	22	29	34	4	4	24	8	75	25	17	9	0	471	37	80	54	20	6	42	12	81	32	36	71	0
P2015a	Physics	Physical Review Letters	81	1562	272	31	36	35	5	5	30	14	70	19	8	19	0	404	37	74	48	21	10	42	14	72	25	18	43	0
P2015b	Physics	Physical Review Letters	89	113011	844	72	101	107	19	15	107	39	266	53	23	42	0	1107	88	188	121	36	20	129	42	278	60	48	97	0
P2016a	Physics	Physical Review Letters	50	1153	176	28	18	18	8	6	21	4	27	20	10	16	0	379	56	35	32	30	12	38	5	30	33	23	84	1
P2016b	Physics	Journal of Physics C: Solid State Physics	6	1181	23	0	3	4	1	0	5	0	6	1	1	2	0	58	6	9	7	4	1	7	2	6	2	1	13	0
P2017	Physics	Physical Review Letters	116	0	39	1	3	4	1	0	5	5	14	4	1	1	0	39	1	3	4	1	0	5	5	14	4	1	1	0
